# Supplementary material for: Effect of in-hospital and post-discharge complications on 1-year functional outcome after stroke and transient ischemic attack
Source: Eur Stroke J. 2026 Jan 1;11(1):23969873251383315. doi: 10.1093/esj/23969873251383315 (PMC12866259; doi:10.1093/esj/23969873251383315)
Supplement: ds-eso_23969873251383315 [file ds-eso_23969873251383315.zip]

Archive with 3 entries (3 files):
- 23969873251383315.suppl
- manifest-ds-eso-10.1177_23969873251383315.xml
- sj-docx-1-eso-10.1177_23969873251383315.docx
