# Supplementary material for: Effect of in-hospital and post-discharge complications on 1-year functional outcome after stroke and transient ischemic attack
Source: Eur Stroke J. 2026 Jan 1;11(1):23969873251383315. doi: 10.1093/esj/23969873251383315 (PMC12866259; doi:10.1093/esj/23969873251383315)
Supplement: ds-eso_23969873251383315 [file ds-eso_23969873251383315.zip › manifest-ds-eso-10.1177_23969873251383315.xml]

<manifest xsi:schemaLocation="http://www.sagepublications.com/datasuppl datasuppl-manifest.xsd" xmlns:xsi="http://www.w3.org/2001/XMLSchema-instance" xmlns:dsm="http://www.sagepublications.com/datasuppl" xmlns="http://www.sagepublications.com/datasuppl">
  <metadata>
    <meta name="product">journal</meta>
    <meta name="type">article-data-supplement</meta>
    <meta name="article-doi">10.1177/23969873251383315</meta>
    <meta name="tla">ESO</meta>
<meta name="typesetter">ts1</meta>
  </metadata>
  <zipfile name="ds-eso-10.1177_23969873251383315.zip">
    <file name="sj-docx-1-eso-10.1177_23969873251383315.docx">
     <metadata>
      <meta name="figshare">true</meta>
     </metadata>
    </file>
    <file name="23969873251383315.suppl"/>
    <file name="manifest-ds-eso-10.1177_23969873251383315.xml"/>
  </zipfile>
</manifest>
